# Supplementary material for: Micromanagement in Healthcare: A Narrative Review of Antecedents, Consequences, and Mitigation Strategies
Source: Healthcare (Basel). 2026 Jul 5;14(13):1995. doi: 10.3390/healthcare14131995 (PMC13361376; doi:10.3390/healthcare14131995)
Supplement: Supplementary file 1 [file healthcare-14-01995-s001.zip]

Archive with 1 entries (1 files):
- healthcare-4382866-supplementary.pdf
